# Supplementary material for: Linking extreme seasonality and gene expression in Arctic marine protists
Source: Sci Rep. 2023 Sep 5;13:14627. doi: 10.1038/s41598-023-41204-3 (PMC10480425; doi:10.1038/s41598-023-41204-3)
Supplement: Supplementary file 6 — Supplementary Information 6. [file 41598_2023_41204_MOESM6_ESM.xlsx]

## Sheet: megablast
transcript_id	X1412_TPM	X1701_TPM	X2801_TPM	X2604_TPM	X1005_TPM	X3005_TPM	X0607_TPM	X0608_TPM	X1809_TPM	X2911_TPM	X1001_TPM	sequence	query length	protein prediction	nblast result (Highly similar sequences (megablast))	max score	total score	query cover	e-value	per identity	accession
TRINITY_DN3531545_c4_g1_i13	349.65	668.75	372.21	6236.58	5293.25	1975.05	3361.64	747.56	1453.07	750	1088.68	AACTGAATCATTAATTGATAAACCCATGATCCGAAATTCTTTGATTTGCAAACTAACAAATGTCCAAGCTAGTATAAAAGAGAATAATGAAAAGAAAATCAAAAAGGAAGAAGAAATTTCTAAACTTACAAAAGCACCTCCTAAAGATACAGCAGCATTAGATAAAAGTAATGTATTAGCAAAAGTTAATTCACAAGGATCTGGAACATAGAAACCTTCACCAGGCCAAATCCCTAAAGTTGGTGAAGATAATGAATGAAAAGATGCCCAAAAAAAGGATATAAATAATAGAGCTTCAGAAGCAAGAAATAAAAAAAAAAACGAGAAAGAGAACCATAAATAAGATTTCATATT	354	no	Karlodinium micrum clone 17866 cytochrome oxidase subunit III (COX3) mRNA, partial cds; mitochondrial	514	514	1	9e-142	0.9294	EF443029.1
TRINITY_DN3531545_c4_g1_i11	305.12	828.61	305.57	4458.78	4052.49	2011.86	2761.55	867.69	1574.56	538.04	883.45	ACAAGACTTAGAAGAAAAAGACCTACGAGAAGATGAAAGAAATGTAATCCTGTAAGAAAAAAGAAGACAGAACTATAAACTGAATCATTAATTGATAAACCCATGATCTGAAATTCTTTGATTTGCAAACTAATAAATGTCCAAGCTAGTATGAAAGAGAATAATGAAAAGAAAATCAAAAAGGAAGAAGAAATTTCTAAACTTACAAAAGCATTTCCTAAAGATACAGCAGCATTAG	238	no	Karlodinium micrum clone 11982 truncated cytochrome oxidase subunit III (COX3) mRNA, partial cds; mitochondrial	364	364	0.99	6e-97	0.9449	EF443030.1
TRINITY_DN3383058_c4_g1_i10	117.86	237.02	104.62	4964.76	5667.5	1444.57	1262.42	628	624.68	240.36	351.01	AAGAAATGTAATCCTGTAATAAAAAAAGAAAGCAGAACTATAAACCGAATCATTAATCGATAAACCCATGATACGAAATTCTTTGATTTGTAAACTAATAAATGTCCAAGCAAGTATGAAAGAGAATAATGAAAAGAAAATTAATAATGAACATGAAATTTCTAAACTTACAAAAGCACCTCCTAAAGATACAGCAGCATTAGATAAAAGAAGTGTATTAGCATAAGTTAATTCACAAGGATCTGGA	247	no	Karlodinium micrum clone 11982 truncated cytochrome oxidase subunit III (COX3) mRNA, partial cds; mitochondrial	350	350	1	2e-92	0.9231	EF443030.1
TRINITY_DN3567090_c10_g1_i2	216.36	324.9	243.75	3072.5	3674.41	1113.39	1988.22	438.98	763.21	535.62	734.86	AAAAGCACCTCCTAAAGATACAGCAGCATTAGATAAAAGAAGTGTATTAGCAAAAGTTAATTCACAAGGATCTGGAACATAGAAACCTTCTCCAGGCCAAATCCCTAAACTTGGAGAAGATAATGAATGAAAAGATGCCCAAAAGAAGGATATAAATAACAGAGCTTCAGAAGCAAGAAATAGAAAAAAAACAAGAAATAAGACCATTAATAAGATTTCATATTTTTTATTTAATTCTCTTAATAAATCTCTGAACCAAAAATGAAAACTAA	272	no	Karlodinium micrum clone 17866 cytochrome oxidase subunit III (COX3) mRNA, partial cds; mitochondrial	459	459	1	3e-125	0.9706	EF443029.1
TRINITY_DN3417822_c3_g2_i13	337.95	691.85	310.96	2339.38	1820.89	1220.33	1903.22	470.8	1580.74	475.93	848.39	GAAAAAGACCAACGACAAGATGAAAGAAATGTAATCCTGTAATAAAAAAGAAGACAGAACTATAAACTGAATCATTAATAGATAAACCCATGATCCGAAATTCTTTAATTTGCAAACTAATAAATGTCCAACCTAGTATGAAAGAGAATAATGAAAAGAAAATCAAAAATGAAGATGAAATTTCTAAACTTACAAAAGCACCTCCTAAAGATACAGCAGCATTAGATAAAAGAAGTG	237	no	Karlodinium micrum clone 11982 truncated cytochrome oxidase subunit III (COX3) mRNA, partial cds; mitochondrial	377	377	1	8e-101	0.9536	EF443030.1
TRINITY_DN3417822_c3_g2_i11	118.24	367.8	129.84	3086.23	2499.61	962.31	2341.63	409.37	706.34	312.65	427.06	AAATGTCCAAGCAAGTATGAAAGAAATGTAATCCTGTAAGAAAAAAGAAAGCAGAACTATAAACCGAATCATTAATCGATAAACCCATGATCCTAAATTCTTTGATTTGCAAACTAATAAATGTCCAACCTAGTATGAAAGAGAATAATGAAAAGAAAATCAAAAATGAAGATGAAATTTCTAAACTTACAAAAGCACCTCCTAAAGATACAGCAGCATTAGATAAAAGAAGTG	234	no	Karlodinium micrum clone 11982 truncated cytochrome oxidase subunit III (COX3) mRNA, partial cds; mitochondrial	333	333	0.95	2e-87	0.9372	EF443030.1
TRINITY_DN3417822_c3_g2_i2	227	644.2	225.82	1831.27	1034.1	338.2	3942.93	144.13	883.44	443.41	448.03	ATGAAAGAAATGTAATCCTGTAATAAAAAAGAAGACAGAACTATAAACTGAATCATTAATCGATAAACCCATGATACGAAATTCTTTAATTTGTAAACTAATAAATGTCCAAGCTAATATGAAAGAGAATAATGAAAAGAAAATCAAAAATGAAGATGAAATTTCTAAACTTACAAAAGCGCCTCCTAAAGATACAGCAGCATTAGATAAAAGAAGTG	218	no	Karlodinium micrum clone 11982 truncated cytochrome oxidase subunit III (COX3) mRNA, partial cds; mitochondrial	331	331	1	6e-87	0.9404	EF443030.1
TRINITY_DN3528005_c14_g2_i1	53.82	47.3	61.84	3000.66	1535.32	2490.77	452.89	1330.77	184.86	58.53	38.26	ACGACCTTTTGGAGGGTCTTGATGGCGTTCTCAAGGACTGGCTCGACGGATTGCATGATTCCGAGTCTTCTCTCCATATCGTTGATCTATGGCTGCATTCCTTCGATGGCCTTCATCTTTCTGGCGACCTCGACTAATGGTTGTCCATCATCAAGTCTCTTAAGGATTCTAGCGGTAAGGGATTTTTGGATGTTCTTGATGGCAGCGGTCTTGGCAAC	218	no	No significant similarity found.
TRINITY_DN3565854_c4_g3_i5	0	0	8.57	32.6	2.81	2900.09	0	5366.6	0	0.26	5.11	ACGCCCCGGCTGCCTACTCCGGCTACGCCCCGACTGCCTACTCCGGTGTGCCCGCCTACCGTGCCGCCTCTGGCTTCTCGTACGGCTTCAGCTCTGCCCACCAGCCCTTCAACAGCCGCTACTTCTACTAAGCTGCAGCTGCTGGACCCTTTAAGTCTGTTGTGAGCTGTTTTGTCTTCGTTGAGCCAGTCGTCCATTCGTCATTATGTTACATTTCTTGATTGTCTTC	229	no	No significant similarity found.
TRINITY_DN3535151_c11_g6_i7	199.53	736.75	221.37	737.65	1890.86	1211.3	759.21	1974.62	133.9	68.35	194.02	GGGCGGGAGACGCGTGTTTTTTTTTTTTTTTAAAGCAAATTTTCAGTTTCTAGGGGAGTCTCTAAGCATGGCGAAGAAAAAAGCAAAGAAGAAAACTGCGAAAAAGAAAGTCGTAAGAAAGGCTGTCAAGAAAAAAGTAGCCAAGAAAAAAGTAGCCAAGAAAAAAGTAGCCAAGAAAAAAGTAGCCAAGAAAAAAGTAGCCAAGAAAAAAGTAGCCAAGAAAAAAGTAGCCAAGAAAAAAGT	243	no	No significant similarity found.
TRINITY_DN3313835_c6_g2_i3	9.96	92.35	12.65	435	1843.28	234.26	3841.9	630.47	79.48	71.96	41.31	CGCGAATCCTCAATCGTGTAATCTTCAACCTTTTCCAACAAGAAATTCGCCTGCTTTGACATTAGATTACCGGTAATGATGTTGTCCATACTAAGTAGGAACCCCATGGCGACAGAGTTCACGATGATGTCATCGATAGCAGCGGTTTCCATCAGAAAGTCTGTGCCCACCACAGCCGTCCCTGATGATCCTTGTATGAGTGTAGGGTAGTAACAGCACCTGATAGTCCTACAGAGGTTAGCTAGTAGGACTGTTTGATCAATCTAGGTTACTCTGTAGGGTGTCTATGTACTAGGAGCATCGGCTACTAGTGGCTGTGATCCAAGTATGAGTGTAGGGTAGTAA	345	no	No significant similarity found.
TRINITY_DN3567090_c10_g5_i1	92.66	283.37	112.38	1190.56	1052.98	554.53	1932.07	283.57	458.88	275.14	303.97	TCATTAATCGATAAACCCATGATCCGAAATTCTTTGATTTGCAAACTAATAAATGTCCAAGCTAGTATGAAAGAGAATAATGAAAAGAAAATCAAAAAAGAAGATGAAATTTCTAAACTTATAAAAGCATTTCCTAAAGATATAGCAGCATTAGATAAAAGAAGTGTATTAGCAAAAGTTAATTCACAAGGATCTGGACAATAGAAACCAGTCCAACCACCAAAAGTTGGAGAAGATAGT	240	no	Karlodinium micrum clone 11421 truncated cytochrome oxidase subunit III (COX3) mRNA, partial cds; mitochondrial	326	326	0.95	3e-85	0.9474	EF443031.1
TRINITY_DN3498477_c4_g2_i6	102.88	198.93	107.81	1497.67	2187.9	344.75	943.35	121.19	456.75	180.81	270.27	AGAAGACAGAACTATAAACCGAATCATTAATCATTAAACCCATGATGCGAAATTCTTTGATTTGCAAACTAATAAATGTCCAAGCTAGTATGAAAGAGAATAATGAAAAGAAAAAGATAAAAGAAGATGAAATTTGTAAACTTACAAAAGCACCTCCTAAAGATACAGCAGCATTAGATAAAAGAAGTGTATTTGCAAAAGTTAATTCTAAAGGATCTGGAACATATAAACCTTCTA	237	no	Karlodinium micrum clone 11982 truncated cytochrome oxidase subunit III (COX3) mRNA, partial cds; mitochondrial	351	351	0.99	5e-93	0.9362	EF443030.1
TRINITY_DN3531545_c4_g1_i14	133.51	313.51	139.33	1741.25	1023.4	687.6	581.48	246.17	671.09	235.01	370.22	GTCCAGCATTAGAGGTAACAACTAGAGTACAATCCCAAAAGAAAAGACTTAAAAGAAAAAGACCAACAACAAGATGGAAGAAATGTAATCCTGTAAGAAAAAAGAATAAAGAACTATAAACTGAATCATTAATTGATAAACCCATGATCCTAAATTCTTTGATTTGCAAACTGATAAATGTCCAAGCTAGTATGAAAGAGAATAATGAAAAGAAAATCGAAAATTGTGATGAAATTTCTAAACTTACAAAAGCATTTCCTAAAGATACAGCAGCATTAGATAAAAGAAGTGTATTAGCAAAAGTTAATTCACATGGATCTGGAAGATAGAAAACTTCTCCTGGCCACATCCCTAAAGTTGGTGAAGATAATGAATGAAAAGATGCCCAAAAGAAGGA	397	no	Durinskia baltica strain CS-38 cytochrome oxidase subunit 3 (cox3) mRNA, partial cds; mitochondrial	540	540	0.93	2e-149	0.9299	JX001481.1
TRINITY_DN3373308_c7_g1_i6	46.21	221.65	35.79	711.23	597.91	16.78	3595	7.8	278.05	104.07	100.56	CGCCAATATGCTATGTTAAAAGCTGTACCCAACAAAAATGCAGGATTCATAATCTTATTAACTTCTCTCCTCATTCTCTTTTTCTTTGGAGAAATTAGAAATCTAACAACTTTTACAAGATTAATAGATTGTAATAATGGTTTTTCTATTTCATTTTTCTTTCTTTCTTTTCTTTCCACTGTTTGGATAGGTGCTCAATTCCCTCAAGAGAAGTTTCTATCTTATGCTCGTATCTTAACATTAGATTTTTATTTTCTTATTATGTGTATCTTATTTTCAAAAAAAAAAAAAAAAACACGCG	301	no	Karlodinium micrum clone 14739 cytochrome b (COB) mRNA, partial cds; mitochondrial	444	444	0.95	1e-120	0.9444	EF443022.1
TRINITY_DN3332790_c3_g2_i3	7.99	31.85	6.36	1466.21	3203.01	164.9	475.97	93.09	114.75	17.33	19.88	TTTCTTACAGGATTACATTTCTTTCATCTTGTCGTTGGTCTTTTTCTTCTAAGTCTTTTCTTTTGGGGTTGTAGTTTACCATCAAAAATACAATTATTATTTTTCCTAAGAGTTTCTGAAGTTAATTTATTTTATAATCTACAAATTTTCTATTGGCATTTTCTTGAAATCTTATGGTTATTTATCTTTCTTGTCCTTTACCTATGGTAAAAAAAAAAAAAAAAAAACACGCG	233	no	Karlodinium micrum clone 17866 cytochrome oxidase subunit III (COX3) mRNA, partial cds; mitochondrial	254	254	0.95	1e-63	0.8756	EF443029.1
TRINITY_DN3561515_c5_g1_i4	0	6.76	3.7	16.74	152.4	2704.8	23	2673.43	0	3.19	4.94	TTTTGGGGTAAAATTTAATAATAGTATTAATATTGGCTTACTAAATAATATCCTCTTGGAATTATGAAAAAGCTCCTCTAGGGATAACAGCATTATGCTTAAAAGAGTTCTTATCAGAATAAGCGTTTGTGACCTCGATGTTGAATTAAATACTCTTATATGTGCAGGAGCTTATAAGAGATGGTCTGTTCGACCAACAACATTT	205	no	Calanus glacialis voucher mist18 small subunit ribosomal RNA gene, partial sequence; mitochondrial	374	374	1	9e-100	0.9951	MF959728.1
TRINITY_DN3515960_c9_g1_i3	34.92	46.62	43.56	1421.58	495.27	1934.38	234.26	1059.64	105.1	69.44	39.87	TCCGCTCTCTCCAGCGAGGCCAGAGGTGATGGTGACGCCGCCGTTGCCAAGACCGCTGCCATTAAGAACATCCAAAAGGCCCTTACCGCTAGAATCCTCAAGAGACTTGATGACGGACAACCACTCGTCGAGGTCGCCAGAAAGATGAAGGCCATCGAGGGTATGCAGCCACAAATTAACGATATGGAGAGAAGACTCGGTATCATGCAATCCGTCGAACCAGTCCTCGAGAACGCCATCAA	242	no	No significant similarity found.
TRINITY_DN3417822_c3_g2_i8	24.14	54.68	17.7	1844.98	2269.26	368.53	338.99	155	265.9	49.75	68.87	AAATGTCCAAGCAAGTATGAAAGAAATGTAATCCTGTAAGAAAAAAGAAAGCAGAACTATAAACCGAATCATTAATCGATAAACCCATGATACGAAATTCTTTAATTTGTAAACTAATAAATGTCCAAGCTAATATGAAAGAGAATAATGAAAAGAAAATCAATAATGAACATGAAACTTCTAAACTTACAAAAGCACCTCCTAAAGATACAGCA	215	no	Karlodinium micrum clone 11982 truncated cytochrome oxidase subunit III (COX3) mRNA, partial cds; mitochondrial	276	276	0.94	3e-70	0.9118	EF443030.1

## Sheet: nblast
transcript_id	X1412_TPM	X1701_TPM	X2801_TPM	X2604_TPM	X1005_TPM	X3005_TPM	X0607_TPM	X0608_TPM	X1809_TPM	X2911_TPM	X1001_TPM	sequence	query length	protein prediction	nblast result (Highly similar sequences (nblast))	max score	total score	query cover	e-value	per identity	accession
TRINITY_DN3531545_c4_g1_i13	349.65	668.75	372.21	6236.58	5293.25	1975.05	3361.64	747.56	1453.07	750	1088.68	AACTGAATCATTAATTGATAAACCCATGATCCGAAATTCTTTGATTTGCAAACTAACAAATGTCCAAGCTAGTATAAAAGAGAATAATGAAAAGAAAATCAAAAAGGAAGAAGAAATTTCTAAACTTACAAAAGCACCTCCTAAAGATACAGCAGCATTAGATAAAAGTAATGTATTAGCAAAAGTTAATTCACAAGGATCTGGAACATAGAAACCTTCACCAGGCCAAATCCCTAAAGTTGGTGAAGATAATGAATGAAAAGATGCCCAAAAAAAGGATATAAATAATAGAGCTTCAGAAGCAAGAAATAAAAAAAAAAACGAGAAAGAGAACCATAAATAAGATTTCATATT	354	no	Karlodinium micrum clone 17866 cytochrome oxidase subunit III (COX3) mRNA, partial cds; mitochondrial	523	523	1	4e-144	0.9294	EF443029.1
TRINITY_DN3531545_c4_g1_i11	305.12	828.61	305.57	4458.78	4052.49	2011.86	2761.55	867.69	1574.56	538.04	883.45	ACAAGACTTAGAAGAAAAAGACCTACGAGAAGATGAAAGAAATGTAATCCTGTAAGAAAAAAGAAGACAGAACTATAAACTGAATCATTAATTGATAAACCCATGATCTGAAATTCTTTGATTTGCAAACTAATAAATGTCCAAGCTAGTATGAAAGAGAATAATGAAAAGAAAATCAAAAAGGAAGAAGAAATTTCTAAACTTACAAAAGCATTTCCTAAAGATACAGCAGCATTAG	238	no	Karlodinium micrum clone 11982 truncated cytochrome oxidase subunit III (COX3) mRNA, partial cds; mitochondrial	368	368	0.99	1e-97	0.9449	EF443030.1
TRINITY_DN3383058_c4_g1_i10	117.86	237.02	104.62	4964.76	5667.5	1444.57	1262.42	628	624.68	240.36	351.01	AAGAAATGTAATCCTGTAATAAAAAAAGAAAGCAGAACTATAAACCGAATCATTAATCGATAAACCCATGATACGAAATTCTTTGATTTGTAAACTAATAAATGTCCAAGCAAGTATGAAAGAGAATAATGAAAAGAAAATTAATAATGAACATGAAATTTCTAAACTTACAAAAGCACCTCCTAAAGATACAGCAGCATTAGATAAAAGAAGTGTATTAGCATAAGTTAATTCACAAGGATCTGGA	247	no	Karlodinium micrum clone 11982 truncated cytochrome oxidase subunit III (COX3) mRNA, partial cds; mitochondrial	357	357	1	2e-94	0.9231	EF443030.1
TRINITY_DN3567090_c10_g1_i2	216.36	324.9	243.75	3072.5	3674.41	1113.39	1988.22	438.98	763.21	535.62	734.86	AAAAGCACCTCCTAAAGATACAGCAGCATTAGATAAAAGAAGTGTATTAGCAAAAGTTAATTCACAAGGATCTGGAACATAGAAACCTTCTCCAGGCCAAATCCCTAAACTTGGAGAAGATAATGAATGAAAAGATGCCCAAAAGAAGGATATAAATAACAGAGCTTCAGAAGCAAGAAATAGAAAAAAAACAAGAAATAAGACCATTAATAAGATTTCATATTTTTTATTTAATTCTCTTAATAAATCTCTGAACCAAAAATGAAAACTAA	272	no	Karlodinium micrum clone 17866 cytochrome oxidase subunit III (COX3) mRNA, partial cds; mitochondrial	455	455	1	4e-124	0.9706	EF443029.1
TRINITY_DN3417822_c3_g2_i13	337.95	691.85	310.96	2339.38	1820.89	1220.33	1903.22	470.8	1580.74	475.93	848.39	GAAAAAGACCAACGACAAGATGAAAGAAATGTAATCCTGTAATAAAAAAGAAGACAGAACTATAAACTGAATCATTAATAGATAAACCCATGATCCGAAATTCTTTAATTTGCAAACTAATAAATGTCCAACCTAGTATGAAAGAGAATAATGAAAAGAAAATCAAAAATGAAGATGAAATTTCTAAACTTACAAAAGCACCTCCTAAAGATACAGCAGCATTAGATAAAAGAAGTG	237	no	Karlodinium micrum clone 11982 truncated cytochrome oxidase subunit III (COX3) mRNA, partial cds; mitochondrial	379	379	1	7e-101	0.9536	EF443030.1
TRINITY_DN3417822_c3_g2_i11	118.24	367.8	129.84	3086.23	2499.61	962.31	2341.63	409.37	706.34	312.65	427.06	AAATGTCCAAGCAAGTATGAAAGAAATGTAATCCTGTAAGAAAAAAGAAAGCAGAACTATAAACCGAATCATTAATCGATAAACCCATGATCCTAAATTCTTTGATTTGCAAACTAATAAATGTCCAACCTAGTATGAAAGAGAATAATGAAAAGAAAATCAAAAATGAAGATGAAATTTCTAAACTTACAAAAGCACCTCCTAAAGATACAGCAGCATTAGATAAAAGAAGTG	234	no	Karlodinium micrum clone 11982 truncated cytochrome oxidase subunit III (COX3) mRNA, partial cds; mitochondrial	336	336	0.95	2e-88	0.9372	EF443030.1
TRINITY_DN3417822_c3_g2_i2	227	644.2	225.82	1831.27	1034.1	338.2	3942.93	144.13	883.44	443.41	448.03	ATGAAAGAAATGTAATCCTGTAATAAAAAAGAAGACAGAACTATAAACTGAATCATTAATCGATAAACCCATGATACGAAATTCTTTAATTTGTAAACTAATAAATGTCCAAGCTAATATGAAAGAGAATAATGAAAAGAAAATCAAAAATGAAGATGAAATTTCTAAACTTACAAAAGCGCCTCCTAAAGATACAGCAGCATTAGATAAAAGAAGTG	218	no	Karlodinium micrum clone 11982 truncated cytochrome oxidase subunit III (COX3) mRNA, partial cds; mitochondrial	335	335	1	7e-88	0.9404	EF443030.1
TRINITY_DN3528005_c14_g2_i1	53.82	47.3	61.84	3000.66	1535.32	2490.77	452.89	1330.77	184.86	58.53	38.26	ACGACCTTTTGGAGGGTCTTGATGGCGTTCTCAAGGACTGGCTCGACGGATTGCATGATTCCGAGTCTTCTCTCCATATCGTTGATCTATGGCTGCATTCCTTCGATGGCCTTCATCTTTCTGGCGACCTCGACTAATGGTTGTCCATCATCAAGTCTCTTAAGGATTCTAGCGGTAAGGGATTTTTGGATGTTCTTGATGGCAGCGGTCTTGGCAAC	218	no	Trichobilharzia regenti genome assembly, scaffold: TRE_scaffold0015514	49.1	49.1	0.2	0.14	0.8409	LL015520.1	HERE MANY HITS BELONGED TO VIRUSES
TRINITY_DN3565854_c4_g3_i5	0	0	8.57	32.6	2.81	2900.09	0	5366.6	0	0.26	5.11	ACGCCCCGGCTGCCTACTCCGGCTACGCCCCGACTGCCTACTCCGGTGTGCCCGCCTACCGTGCCGCCTCTGGCTTCTCGTACGGCTTCAGCTCTGCCCACCAGCCCTTCAACAGCCGCTACTTCTACTAAGCTGCAGCTGCTGGACCCTTTAAGTCTGTTGTGAGCTGTTTTGTCTTCGTTGAGCCAGTCGTCCATTCGTCATTATGTTACATTTCTTGATTGTCTTC	229	no	Anopheles stephensi strain SDA-500 chromosome 3R	47.3	47.3	0.14	0.53	0.9091	CP032234.1
TRINITY_DN3535151_c11_g6_i7	199.53	736.75	221.37	737.65	1890.86	1211.3	759.21	1974.62	133.9	68.35	194.02	GGGCGGGAGACGCGTGTTTTTTTTTTTTTTTAAAGCAAATTTTCAGTTTCTAGGGGAGTCTCTAAGCATGGCGAAGAAAAAAGCAAAGAAGAAAACTGCGAAAAAGAAAGTCGTAAGAAAGGCTGTCAAGAAAAAAGTAGCCAAGAAAAAAGTAGCCAAGAAAAAAGTAGCCAAGAAAAAAGTAGCCAAGAAAAAAGTAGCCAAGAAAAAAGTAGCCAAGAAAAAAGTAGCCAAGAAAAAAGT	243	no	Enterobius vermicularis genome assembly, scaffold: EVEC_scaffold0001527	59	59	0.13	9e-05	1	LM415080.1
TRINITY_DN3313835_c6_g2_i3	9.96	92.35	12.65	435	1843.28	234.26	3841.9	630.47	79.48	71.96	41.31	CGCGAATCCTCAATCGTGTAATCTTCAACCTTTTCCAACAAGAAATTCGCCTGCTTTGACATTAGATTACCGGTAATGATGTTGTCCATACTAAGTAGGAACCCCATGGCGACAGAGTTCACGATGATGTCATCGATAGCAGCGGTTTCCATCAGAAAGTCTGTGCCCACCACAGCCGTCCCTGATGATCCTTGTATGAGTGTAGGGTAGTAACAGCACCTGATAGTCCTACAGAGGTTAGCTAGTAGGACTGTTTGATCAATCTAGGTTACTCTGTAGGGTGTCTATGTACTAGGAGCATCGGCTACTAGTGGCTGTGATCCAAGTATGAGTGTAGGGTAGTAA	345	no	PREDICTED: Chanos chanos progestin and adipoQ receptor family member 6 (paqr6), mRNA	44.6	44.6	0.08	3	0.931	XM_030783181.1
TRINITY_DN3567090_c10_g5_i1	92.66	283.37	112.38	1190.56	1052.98	554.53	1932.07	283.57	458.88	275.14	303.97	TCATTAATCGATAAACCCATGATCCGAAATTCTTTGATTTGCAAACTAATAAATGTCCAAGCTAGTATGAAAGAGAATAATGAAAAGAAAATCAAAAAAGAAGATGAAATTTCTAAACTTATAAAAGCATTTCCTAAAGATATAGCAGCATTAGATAAAAGAAGTGTATTAGCAAAAGTTAATTCACAAGGATCTGGACAATAGAAACCAGTCCAACCACCAAAAGTTGGAGAAGATAGT	240	no	Karlodinium micrum clone 11421 truncated cytochrome oxidase subunit III (COX3) mRNA, partial cds; mitochondrial	326	326	0.95	3e-85	0.9474	EF443031.1
TRINITY_DN3498477_c4_g2_i6	102.88	198.93	107.81	1497.67	2187.9	344.75	943.35	121.19	456.75	180.81	270.27	AGAAGACAGAACTATAAACCGAATCATTAATCATTAAACCCATGATGCGAAATTCTTTGATTTGCAAACTAATAAATGTCCAAGCTAGTATGAAAGAGAATAATGAAAAGAAAAAGATAAAAGAAGATGAAATTTGTAAACTTACAAAAGCACCTCCTAAAGATACAGCAGCATTAGATAAAAGAAGTGTATTTGCAAAAGTTAATTCTAAAGGATCTGGAACATATAAACCTTCTA	237	no	Karlodinium micrum clone 11982 truncated cytochrome oxidase subunit III (COX3) mRNA, partial cds; mitochondrial	351	351	0.99	5e-93	0.9362	EF443030.1
TRINITY_DN3531545_c4_g1_i14	133.51	313.51	139.33	1741.25	1023.4	687.6	581.48	246.17	671.09	235.01	370.22	GTCCAGCATTAGAGGTAACAACTAGAGTACAATCCCAAAAGAAAAGACTTAAAAGAAAAAGACCAACAACAAGATGGAAGAAATGTAATCCTGTAAGAAAAAAGAATAAAGAACTATAAACTGAATCATTAATTGATAAACCCATGATCCTAAATTCTTTGATTTGCAAACTGATAAATGTCCAAGCTAGTATGAAAGAGAATAATGAAAAGAAAATCGAAAATTGTGATGAAATTTCTAAACTTACAAAAGCATTTCCTAAAGATACAGCAGCATTAGATAAAAGAAGTGTATTAGCAAAAGTTAATTCACATGGATCTGGAAGATAGAAAACTTCTCCTGGCCACATCCCTAAAGTTGGTGAAGATAATGAATGAAAAGATGCCCAAAAGAAGGA	397	no	Durinskia baltica strain CS-38 cytochrome oxidase subunit 3 (cox3) mRNA, partial cds; mitochondrial	540	540	0.93	2e-149	0.9299	JX001481.1
TRINITY_DN3373308_c7_g1_i6	46.21	221.65	35.79	711.23	597.91	16.78	3595	7.8	278.05	104.07	100.56	CGCCAATATGCTATGTTAAAAGCTGTACCCAACAAAAATGCAGGATTCATAATCTTATTAACTTCTCTCCTCATTCTCTTTTTCTTTGGAGAAATTAGAAATCTAACAACTTTTACAAGATTAATAGATTGTAATAATGGTTTTTCTATTTCATTTTTCTTTCTTTCTTTTCTTTCCACTGTTTGGATAGGTGCTCAATTCCCTCAAGAGAAGTTTCTATCTTATGCTCGTATCTTAACATTAGATTTTTATTTTCTTATTATGTGTATCTTATTTTCAAAAAAAAAAAAAAAAACACGCG	301	no	Karlodinium micrum clone 14739 cytochrome b (COB) mRNA, partial cds; mitochondrial	444	444	0.95	1e-120	0.9444	EF443022.1
TRINITY_DN3332790_c3_g2_i3	7.99	31.85	6.36	1466.21	3203.01	164.9	475.97	93.09	114.75	17.33	19.88	TTTCTTACAGGATTACATTTCTTTCATCTTGTCGTTGGTCTTTTTCTTCTAAGTCTTTTCTTTTGGGGTTGTAGTTTACCATCAAAAATACAATTATTATTTTTCCTAAGAGTTTCTGAAGTTAATTTATTTTATAATCTACAAATTTTCTATTGGCATTTTCTTGAAATCTTATGGTTATTTATCTTTCTTGTCCTTTACCTATGGTAAAAAAAAAAAAAAAAAAACACGCG	233	no	Karlodinium micrum clone 17866 cytochrome oxidase subunit III (COX3) mRNA, partial cds; mitochondrial	254	254	0.95	1e-63	0.8756	EF443029.1
TRINITY_DN3561515_c5_g1_i4	0	6.76	3.7	16.74	152.4	2704.8	23	2673.43	0	3.19	4.94	TTTTGGGGTAAAATTTAATAATAGTATTAATATTGGCTTACTAAATAATATCCTCTTGGAATTATGAAAAAGCTCCTCTAGGGATAACAGCATTATGCTTAAAAGAGTTCTTATCAGAATAAGCGTTTGTGACCTCGATGTTGAATTAAATACTCTTATATGTGCAGGAGCTTATAAGAGATGGTCTGTTCGACCAACAACATTT	205	no	Calanus glacialis voucher mist18 small subunit ribosomal RNA gene, partial sequence; mitochondrial	374	374	1	9e-100	0.9951	MF959728.1
TRINITY_DN3515960_c9_g1_i3	34.92	46.62	43.56	1421.58	495.27	1934.38	234.26	1059.64	105.1	69.44	39.87	TCCGCTCTCTCCAGCGAGGCCAGAGGTGATGGTGACGCCGCCGTTGCCAAGACCGCTGCCATTAAGAACATCCAAAAGGCCCTTACCGCTAGAATCCTCAAGAGACTTGATGACGGACAACCACTCGTCGAGGTCGCCAGAAAGATGAAGGCCATCGAGGGTATGCAGCCACAAATTAACGATATGGAGAGAAGACTCGGTATCATGCAATCCGTCGAACCAGTCCTCGAGAACGCCATCAA	242	no	Bradyrhizobium oligotrophicum S58 DNA, complete genome	49.1	49.1	0.14	0.16	0.9118	AP012603.1
TRINITY_DN3417822_c3_g2_i8	24.14	54.68	17.7	1844.98	2269.26	368.53	338.99	155	265.9	49.75	68.87	AAATGTCCAAGCAAGTATGAAAGAAATGTAATCCTGTAAGAAAAAAGAAAGCAGAACTATAAACCGAATCATTAATCGATAAACCCATGATACGAAATTCTTTAATTTGTAAACTAATAAATGTCCAAGCTAATATGAAAGAGAATAATGAAAAGAAAATCAATAATGAACATGAAACTTCTAAACTTACAAAAGCACCTCCTAAAGATACAGCA	215	no	Karlodinium micrum clone 11982 truncated cytochrome oxidase subunit III (COX3) mRNA, partial cds; mitochondrial	276	276	0.94	3e-70	0.9118	EF443030.1
